# Supplementary material for: Human genome editing in clinical applications: Japanese lay and expert attitudes
Source: Front Genet. 2023 Aug 17;14:1205092. doi: 10.3389/fgene.2023.1205092 (PMC10469609; doi:10.3389/fgene.2023.1205092)
Supplement: Supplementary file 1 [file DataSheet2.zip]

Archive with 16 entries (15 files):
- Supplementary_Materials/
- __MACOSX/._Supplementary_Materials
- Supplementary_Materials/.DS_Store
- __MACOSX/Supplementary_Materials/._.DS_Store
- Supplementary_Materials/Supplemental Information 3.pdf
- __MACOSX/Supplementary_Materials/._Supplemental Information 3.pdf
- Supplementary_Materials/Supplemental Information 2.pdf
- __MACOSX/Supplementary_Materials/._Supplemental Information 2.pdf
- Supplementary_Materials/Supplemental Information 1.pdf
- __MACOSX/Supplementary_Materials/._Supplemental Information 1.pdf
- Supplementary_Materials/Supplemental Table 1.pdf
- __MACOSX/Supplementary_Materials/._Supplemental Table 1.pdf
- Supplementary_Materials/Supplemental Table 2.pdf
- __MACOSX/Supplementary_Materials/._Supplemental Table 2.pdf
- Supplementary_Materials/Supplemental Table 3.pdf
- __MACOSX/Supplementary_Materials/._Supplemental Table 3.pdf
